# Supplementary material for: Location-Dependent Empirical Thresholds for Quantitative Trait Mapping
Source: G3 (Bethesda). 2012 Sep 1;2(9):1035–9. doi: 10.1534/g3.112.003517 (PMC3429917; doi:10.1534/g3.112.003517)
Supplement: Supporting Information [file supp_2.9.1035_FileS2.zip]

Archive with 3 entries (2 files):
- FileS2.R
- __MACOSX/
- __MACOSX/._FileS2.R
