# Supplementary material for: Location-Dependent Empirical Thresholds for Quantitative Trait Mapping
Source: G3 (Bethesda). 2012 Sep 1;2(9):1035–9. doi: 10.1534/g3.112.003517 (PMC3429917; doi:10.1534/g3.112.003517)
Supplement: Supporting Information [file supp_2.9.1035_FileS2.zip › FileS2.R]

#Supplementary file for "Location Dependent Empirical Thresholds for Quantitative Trait Mapping"
#by J. Lacombe, B. McClosky, S. Tanksley
#
#Created on 5/30/2012;
#####################;


#This code uses the R/qtl package by Karl W Broman and Hao Wu
library(qtl);


#Returns a matrix in which each row contains the max-LOD value, and index of the
#marker obtaining that value, for a given permutation of the phenotypes. The
#sample is of size iterations
#
#iterations: the sample size
#file.name: the file containing the genotype and phenotype info for LOD curve construction
#alpha.transform: a pointwise transformation for scaling the LOD curve
#im.type: method for interval mapping
#;
maxLODLocationDistribution <- function(iterations, file, im.type="mr", output=TRUE)
{
  #placeholder for the matrix of return values;
  max.peak.location <- array(0,dim=c(iterations,2));

  data <- NULL;

  #reads in the data;  
  if(class(file)[1]=="character")
  {data <- invisible(read.cross("csv", ,file=file));
  }else{data <- file;}
  data <- invisible(calc.genoprob(data, step=0));

  #generates a sample from the max LOD distribution of size iterations;
  for(i in 1:iterations)
  {
    #extracts the phenotype information, and randomly permutes the associations;
    temp <- data.frame(data$pheno);
    temp2 <- sample(temp[,1]);
    temp3 <- data.frame(temp2);
    data$pheno <- temp3;

    #constructs the LOD curve via marker regression;
    im.em.info <- scanone(data, method=im.type);

    #extracts LOD curve values for each marker;
    lod.info <- as.numeric(unlist(im.em.info[3]));
  
    #extracts the index of the marker obtaining the maximum value
    #of the LOD curve. If there are several markers obtaining the 
    #maximum value, then we randomly select (according to a uniform
    #distribution) one marker for the current iteration;
    max.lod.location.index <- which.max(lod.info);
    if(length(max.lod.location.index)>1)
    {max.lod.location.index <- sample(max.lod.location.index,1);}

    #extracts the value of LOD curve maximum;
    max.lod <- lod.info[max.lod.location.index];

    #records maximum LOD score value and marker location index;
    max.peak.location[i,1] <- max.lod;
    max.peak.location[i,2] <- max.lod.location.index;

    #Outputs iteration number as an indication of remaining runtime;
    if( ((i %% (round(iterations*.01)))==0) & output)
    {print(i);}
  }  

  return(max.peak.location);
}


#Computes the point-wise alpha correction constants
#from a set of max-LOD magnitude and loctation observations
#
#LOD.loc.mag.data: an n by 2 array of max-LOD magnituted and 
#                  location data
#n.m: the number of markers
#;
getAlphas <- function(LOD.loc.mag.data, n.m)
{
  #placeholder for the alpha values;
  alphas <- array(0,n.m);

  #computes the distribution components of the alphas
  counts <- tabulate(LOD.loc.mag.data[,2]);
  untransformed.alphas <- counts/sum(counts);
  
  #since we will soon be dividing by the untransformed alphas,
  #we need to set any 0-values to infinity to prevent a 
  #"divide by zero" error;
  untransformed.alphas[untransformed.alphas==0]<-Inf;

  #finsh computing the alphas, and again set zero values
  #to infinity to prevent later "divide by zero" errors;
  alphas <- 1/(untransformed.alphas*n.m);
  alphas[alphas==0]<-Inf;

  return(alphas);
}


#Returns the requested threshold that preserves the 
#genome-wide error rate at the given 'risk' error level
#
#mLLD: an n by 2 array of max-LOD magnituted and 
#      location data
#alphas: the alpha constants used to adjust the threshold
#risk: the desired genome-wise error rate
#method: the method used to construct the threshold
#;
getThreshold <- function(mLLD, alphas, risk, method="CD")
{
  #retrieves the number of markers;
  n.m <- length(alphas);

  #placeholder for the vector of threshold values;
  threshold <- rep(0,n.m);

  #if Churchill-Doerege method, aggregate magnitude data
  #across all marker locations;
  if(method=="CD")
  {
    threshold <- rep(quantile(mLLD[,1], probs=1-risk),n.m);
  }


  #if LDT, compute location adjusted threshold, attempting to
  #control the genome-wide error at the 'risk' level;
  if(method=="LDT")
  {
    for(i in 1:n.m)
    {
      
      #if the genome-wide error cannot be preserved at the 'risk'
      #level at marker i, report an error and record the lowest threshold
      #possible. Otherwise, compute the location adjusted threshold for
      #the 'risk' level.
      if(alphas[i]*risk <= 1)
      {
        threshold[i] <- quantile(mLLD[mLLD[,2]==i,1],probs=1-alphas[i]*risk);
      }else{
             print(paste("Threshold unatainable: risk*alpha_", i, " > 1", sep=""));
             threshold[i] <- quantile(mLLD[mLLD[,2]==i,1],probs=0);
           }
    }
  }
  
  return(as.numeric(threshold));
}


##############################;
###CODE FOR BARLEY ANALYSIS###;
##############################;

iterations <- 10000;
#for the paper, 1000000 iterations were used;

file.name <- "File_S3.csv";
n.m <- 223;
mLLD <- maxLODLocationDistribution(iterations, file.name, im.type="mr", output=TRUE);
alphas <- getAlphas(mLLD, n.m);

#the level at which to construct the thresholds; 
risk <- .1;
thresh.CD <- getThreshold(mLLD, alphas, risk, method="CD");
thresh.LDT <- getThreshold(mLLD, alphas, risk, method="LDT");


data.cross <- read.cross("csv", file="File_S3.csv");
data.scan <- scanone(data.cross, method="mr");
xVals <- xaxisloc.scanone(data.scan, data.scan[[1]], data.scan[[2]]);
plot(data.scan);
lines(xVals, thresh.CD, col="red");
lines(xVals, thresh.LDT, col="blue");

##############################;
##############################;
