# Supplementary material for: Location-Dependent Empirical Thresholds for Quantitative Trait Mapping
Source: G3 (Bethesda). 2012 Sep 1;2(9):1035–9. doi: 10.1534/g3.112.003517 (PMC3429917; doi:10.1534/g3.112.003517)
Supplement: Supporting Information [file supp_2.9.1035_FileS3.csv]

AveYield	ABG704	MWG036B	RISIC10A	BCD129	ABG320	iEst5	His3A	WG789A	MWG089	ABC167A	dRcs1	ABG380	Mad1	ABC158	ksuA1A	ABC154A	MWG836	Brz	ABC156D	MWG911	ABC308	ABG476	ABC154B	KFP194	Amy2	Ubi1	TLM1	ABC310B	KFP190	RISP103	bBE54E	ABC305	ABG461	WG420	ABG652	MWG635B	PSR106B	ASE1A	ABG058	ABG703B	MWG878	ABG008	RbcS	BCD351F	ABG318	ABC156A	MWG858	ABG358	ABG459
	1	1	1	1	1	1	1	1	1	1	1	1	1	1	1	1	1	1	1	1	1	1	1	1	1	1	1	1	1	1	1	1	1	1	1	1	1	2	2	2	2	2	2	2	2	2	2	2	2
	0	3.3	6	10.1	14.9	18.4	20.6	24.9	26.9	29	32.4	37.3	40.1	43.5	47.6	49.6	51.6	57.5	63.3	76.3	81.1	83.2	85.9	88.6	94.6	111.2	113.5	118.9	122.8	127	129	131	143.6	145.7	148.5	167.6	169.7	0	3.4	8.2	16.6	21.3	25.2	28	30.2	33.1	39.3	42	46.1
5.27684375	H	H	A	A	A	A	A	A	A	A	A	A	A	A	A	A	A	A	A	A	A	A	A	A	A	A	A	A	A	A	A	A	A	A	A	A	A	A	NA	A	H	H	H	H	H	H	H	H	H
5.09033125	H	H	H	H	H	H	H	H	H	H	H	H	H	H	H	H	H	H	H	H	A	A	A	A	A	A	A	A	A	H	H	H	H	H	H	H	H	H	H	A	A	A	A	A	A	A	A	A	A
5.02573125	H	H	H	H	H	H	H	H	H	H	H	H	H	H	H	H	H	H	A	A	A	A	A	A	A	H	H	H	H	H	H	H	H	H	H	H	H	A	A	A	A	A	A	A	A	A	A	A	A
5.44713125	H	H	H	H	H	H	H	H	H	H	H	H	A	A	A	A	A	A	A	A	A	A	A	A	A	NA	H	H	H	H	H	H	H	H	H	H	H	H	H	H	H	H	H	H	H	H	H	H	H
5.416125	H	H	H	H	H	H	H	H	H	H	A	H	H	H	H	H	H	H	H	A	A	A	A	A	A	H	A	H	A	NA	NA	H	H	H	H	H	H	A	A	A	A	NA	A	A	H	A	A	A	A
5.095125	H	H	H	H	H	H	H	H	H	H	H	H	H	H	H	H	H	H	H	A	A	A	A	A	A	A	NA	A	A	A	A	A	A	A	A	A	A	A	A	A	A	H	H	H	H	H	H	H	H
4.8488375	A	A	A	A	A	A	A	H	H	H	H	H	H	H	H	H	H	H	H	H	H	H	H	H	H	H	H	H	H	H	H	H	H	H	H	A	NA	A	A	A	A	A	A	A	A	A	H	H	H
4.7927	A	A	A	A	A	A	NA	A	A	A	A	A	A	A	NA	A	A	NA	A	A	A	A	A	A	A	NA	A	A	A	A	A	A	H	H	H	H	H	A	A	A	A	A	A	A	A	A	A	A	A
5.72051875	H	H	H	H	H	H	H	H	H	H	H	H	H	H	H	H	H	H	H	H	H	H	H	H	H	NA	A	NA	A	A	A	A	A	A	A	A	NA	H	H	H	H	H	H	H	NA	H	H	H	H
5.14643125	H	H	H	H	H	H	H	H	H	H	H	H	H	H	H	H	H	A	A	A	A	A	H	H	H	NA	H	H	H	H	H	H	H	H	H	H	H	H	H	H	H	H	H	H	H	H	H	H	H
6.1302875	A	A	A	A	A	A	NA	A	A	A	A	A	A	A	A	A	A	NA	A	A	A	A	A	H	H	NA	A	A	A	A	A	A	A	A	A	A	A	H	H	H	H	H	H	H	A	A	A	A	A
5.29210625	A	A	A	A	A	A	A	A	A	A	A	H	H	H	H	H	H	H	H	H	H	H	H	H	H	H	H	NA	H	H	H	H	H	H	H	H	H	A	A	A	A	A	A	A	NA	A	H	H	H
5.33261875	A	A	A	A	A	A	NA	A	A	A	A	A	A	A	A	A	A	NA	A	H	H	H	H	H	H	NA	H	H	H	H	H	H	H	H	H	H	H	H	H	H	H	H	H	H	H	H	A	A	A
5.48174375	A	A	A	H	A	A	NA	A	H	H	H	NA	H	H	H	H	H	H	H	H	A	A	A	A	A	A	A	A	A	A	A	A	A	A	A	A	H	H	H	H	H	H	H	H	H	H	H	H	H
5.07685625	H	H	H	A	H	H	H	A	A	A	A	A	A	A	A	A	A	A	A	A	A	A	A	A	H	NA	A	H	A	A	A	NA	A	A	A	H	H	A	A	A	A	A	A	A	H	A	A	A	A
5.15855	A	A	A	H	A	A	A	A	A	A	A	NA	A	A	A	H	H	H	H	H	H	H	H	H	A	A	H	A	H	H	H	NA	H	H	H	H	NA	H	H	H	H	H	H	H	H	H	H	H	H
4.25751875	H	H	H	H	H	H	H	H	H	H	H	H	A	A	A	A	A	A	A	A	A	A	A	A	A	A	A	A	A	A	A	A	A	A	A	A	A	H	NA	H	H	H	H	H	H	H	H	H	H
5.207125	A	A	A	A	A	A	A	A	A	A	H	NA	A	A	A	A	A	A	A	A	A	A	A	A	A	NA	NA	NA	A	A	A	A	A	A	A	A	NA	A	A	A	A	A	A	A	A	A	A	A	A
5.48745625	H	H	H	H	H	H	H	H	H	H	H	H	H	H	H	H	H	H	H	H	H	H	H	H	H	NA	H	H	H	H	H	H	H	H	H	H	H	H	H	H	H	H	H	H	NA	H	H	H	H
4.7610875	A	A	A	A	A	A	A	A	A	A	A	NA	A	A	A	A	A	A	A	H	H	H	H	H	H	H	H	H	NA	H	H	H	H	H	H	H	H	H	H	H	H	H	H	H	NA	H	H	A	A
5.3986125	H	H	H	H	H	H	H	A	A	A	A	A	A	A	A	H	NA	H	H	H	H	H	H	H	H	H	H	H	NA	H	H	H	H	H	H	H	H	H	H	H	NA	A	A	A	A	A	A	A	A
5.20636875	A	A	A	A	A	A	A	A	A	A	A	A	A	A	H	H	H	H	H	H	H	H	H	H	H	H	H	H	NA	H	H	H	H	H	H	H	H	A	A	A	A	A	A	A	A	A	A	A	A
6.06621875	H	H	H	A	A	A	A	A	A	A	A	A	A	A	A	A	A	A	A	H	H	H	H	H	H	H	H	H	NA	H	H	H	H	H	H	H	H	H	H	A	H	H	H	H	H	H	H	H	A
4.40589375	A	A	A	A	A	H	H	H	H	H	H	H	H	H	H	H	H	H	H	A	A	A	A	A	A	A	A	A	A	A	A	A	H	H	H	H	H	H	H	H	H	H	H	H	H	H	H	H	NA
4.36744375	A	A	A	A	A	A	A	A	A	A	A	A	A	A	A	A	A	A	A	A	A	A	A	A	A	A	A	A	A	A	A	A	H	H	NA	H	H	H	H	H	H	H	H	H	H	H	H	H	H
5.4406375	H	H	H	H	H	H	H	A	A	A	A	A	A	A	A	A	A	A	A	A	A	A	A	A	A	A	A	A	A	A	A	A	A	A	A	H	NA	H	H	H	H	H	H	H	H	H	H	H	H
4.82255	A	A	A	A	A	A	A	A	A	A	A	A	A	A	A	A	A	A	A	A	A	A	A	A	A	H	H	H	NA	H	H	H	H	H	H	H	H	H	H	H	H	H	H	H	H	H	H	H	H
5.75548125	A	A	A	A	A	A	A	A	A	A	A	A	A	A	A	A	A	A	A	A	A	A	A	A	H	H	H	H	H	H	H	H	A	A	A	A	A	A	A	A	A	A	A	A	A	A	A	A	A
5.29106875	A	A	A	A	A	NA	A	A	A	H	H	H	H	H	H	H	H	H	H	H	A	A	A	A	A	A	A	A	A	A	A	A	A	A	A	A	A	H	H	H	H	H	H	H	H	H	A	A	A
5.19515625	H	H	H	H	H	H	H	H	H	H	H	H	H	H	H	H	H	H	H	H	H	H	H	H	H	H	H	H	H	H	H	H	H	H	H	H	H	H	H	H	A	A	A	A	A	A	A	A	A
4.6917125	A	A	A	A	A	A	A	A	A	A	A	A	A	A	A	A	A	A	A	A	A	A	A	A	A	A	A	A	A	H	H	H	H	H	H	H	NA	A	H	H	H	H	H	H	H	H	H	H	H
6.1354625	A	A	A	A	A	A	A	A	A	A	A	A	A	A	A	A	A	A	A	A	A	A	A	A	A	A	A	A	A	A	A	A	A	A	A	A	A	H	H	H	H	H	H	H	H	H	H	H	H
5.2733	A	A	A	A	A	A	A	A	A	A	A	A	A	A	H	H	H	H	H	H	H	H	H	H	H	H	H	H	H	H	H	H	H	H	H	H	H	H	H	H	H	H	H	H	H	H	H	H	A
4.83171875	A	A	A	A	A	A	H	H	H	H	H	H	H	H	H	H	H	A	A	A	A	A	A	A	A	A	A	A	A	A	A	A	A	A	A	A	A	A	A	A	A	A	A	A	A	A	A	A	A
4.881275	H	H	H	H	H	H	H	H	H	H	A	H	H	H	H	H	H	H	H	H	H	H	H	H	H	H	H	H	H	H	H	H	H	H	A	H	H	H	H	H	A	A	A	A	A	A	A	A	A
4.90096875	H	H	H	H	H	H	H	H	H	H	H	H	H	H	H	H	H	A	A	A	A	A	A	A	A	A	A	A	A	A	A	A	H	H	H	H	H	H	H	H	A	A	A	A	A	A	A	A	A
4.672525	H	H	H	H	H	H	H	H	H	H	H	H	H	H	H	H	H	H	H	H	H	H	H	H	H	A	A	A	A	A	A	A	A	A	A	A	A	A	A	A	A	A	A	A	A	A	A	A	A
5.6004625	H	H	A	A	A	A	A	A	A	A	A	A	A	A	A	A	H	H	H	H	H	H	H	H	H	H	H	H	H	H	H	H	H	H	H	H	H	H	A	A	A	A	A	A	A	A	A	A	A
5.51546875	H	H	H	H	H	H	H	H	H	H	H	H	H	H	H	H	H	H	H	H	H	H	H	H	H	H	H	H	H	H	H	H	H	H	H	H	H	H	H	H	H	H	H	H	H	H	H	H	H
5.22453125	H	H	A	A	A	A	A	A	A	A	A	A	A	A	A	A	A	A	A	A	A	A	A	A	A	A	NA	A	A	A	A	A	H	H	H	H	H	H	H	H	H	H	H	H	H	H	H	H	H
5.2799	H	H	H	H	H	H	H	H	H	H	H	H	H	H	H	H	H	H	H	H	H	H	H	H	H	H	H	H	H	H	H	H	H	H	H	H	H	H	H	H	H	H	H	H	H	H	H	H	H
5.1219375	A	A	A	A	A	A	A	A	A	A	A	A	A	NA	A	NA	A	H	H	H	H	H	NA	H	H	H	H	H	H	H	H	H	H	H	H	H	H	A	A	A	H	H	H	H	H	H	H	H	H
5.0439	A	A	A	A	A	NA	A	A	A	A	A	A	A	A	A	A	A	A	A	H	H	H	H	H	H	H	H	H	H	H	H	H	A	A	A	H	H	A	A	A	NA	NA	H	H	H	H	H	H	H
5.9365875	A	A	A	A	A	NA	A	A	A	A	A	A	A	A	A	A	A	A	A	A	A	A	A	A	A	H	H	H	H	H	H	H	H	H	H	H	H	H	H	NA	H	H	H	H	H	H	H	H	H
4.833775	A	A	A	A	A	NA	A	A	A	A	A	A	A	A	A	A	A	A	A	A	A	A	A	A	A	A	A	H	H	H	H	H	H	H	H	H	H	A	A	A	A	A	A	A	A	A	A	A	A
5.5538625	H	H	H	H	H	H	H	H	H	H	H	H	H	H	H	H	H	H	H	H	H	H	H	H	H	H	H	H	H	H	H	H	H	H	H	H	H	A	A	A	A	A	A	A	A	A	A	A	A
5.0296875	H	H	H	H	H	H	H	H	H	H	H	H	H	H	H	H	H	H	H	A	A	A	A	A	A	H	H	H	H	H	H	H	H	H	H	H	H	H	H	H	H	H	H	H	H	H	H	A	A
5.1499	H	H	H	H	H	NA	H	H	A	A	A	NA	A	A	A	A	A	A	A	A	A	A	A	A	A	A	A	A	A	A	A	A	A	A	A	A	A	A	A	A	A	A	A	A	A	A	A	A	A
4.75973125	H	H	H	H	H	H	H	H	H	H	H	H	H	H	H	H	H	H	H	H	H	H	H	H	H	H	H	H	H	H	H	H	H	H	H	H	H	H	H	H	H	H	H	H	H	H	H	H	H
5.400975	A	A	A	A	A	A	A	NA	A	A	A	A	A	A	A	A	A	A	A	A	A	A	A	A	A	A	A	A	A	A	A	A	A	A	A	H	H	A	A	A	A	H	H	H	H	H	H	H	H
5.9050125	H	H	H	H	H	H	H	H	H	A	A	A	A	A	A	A	A	A	A	A	A	A	A	A	A	A	A	A	A	A	A	A	A	NA	A	A	A	A	A	A	A	NA	A	A	A	A	A	A	A
5.3870375	H	H	H	H	H	A	A	A	A	NA	A	A	A	A	A	A	A	A	A	A	A	A	A	A	A	A	A	A	H	H	H	H	H	H	H	H	H	A	A	A	A	A	A	A	A	A	A	A	A
5.573975	A	A	A	A	A	A	A	A	A	NA	A	A	A	A	A	A	A	A	A	A	A	A	A	A	A	A	A	A	A	A	A	A	H	H	H	H	H	H	H	H	A	A	A	A	A	A	A	A	A
5.7565625	A	A	A	A	A	A	A	A	A	NA	A	A	A	A	A	A	A	H	H	H	H	H	H	H	H	H	H	H	H	H	H	A	A	A	A	A	A	A	A	A	A	A	A	A	A	A	A	A	A
5.35605625	A	A	A	A	A	A	A	A	A	A	A	A	A	A	H	H	H	H	H	H	H	H	H	H	H	H	H	H	H	H	H	H	H	H	H	H	H	A	A	H	H	NA	H	H	H	H	H	H	H
5.25423125	A	A	A	A	A	A	A	H	H	H	H	H	H	H	H	H	H	A	A	A	A	A	A	A	A	A	A	A	A	A	A	A	H	H	H	H	H	A	A	A	A	A	A	A	A	A	A	A	A
5.73005625	H	H	H	H	H	H	H	H	H	H	H	H	H	H	H	H	H	H	H	H	H	H	H	H	H	A	A	A	A	A	A	A	A	NA	A	H	H	H	H	H	H	NA	H	H	H	H	H	H	H
5.50859375	A	A	A	A	A	A	A	A	A	A	A	A	A	A	A	A	A	A	A	H	H	H	H	H	A	H	H	H	H	H	H	H	H	H	H	H	H	H	H	H	NA	NA	H	H	H	H	H	H	H
5.3791375	H	H	H	H	H	H	H	H	H	H	H	H	H	H	H	H	H	H	H	H	H	H	H	H	H	H	H	H	H	H	H	H	H	H	H	H	H	A	A	H	H	NA	H	H	H	H	H	H	H
5.092025	H	H	H	H	H	H	H	H	H	H	H	H	H	H	H	H	H	H	H	A	A	A	A	A	A	H	H	H	H	H	H	H	H	H	H	A	A	H	H	H	A	NA	A	A	A	A	A	A	A
5.2807875	A	A	A	A	A	A	A	A	A	A	A	A	A	A	A	A	A	A	A	A	A	A	A	A	A	A	A	A	A	A	A	A	A	A	A	A	A	H	H	H	H	NA	A	A	A	A	A	A	A
4.591475	H	H	H	H	H	H	H	H	H	H	H	H	H	H	H	H	H	H	H	H	A	A	A	A	A	A	A	A	A	A	A	A	A	A	A	A	A	H	H	A	A	NA	A	H	H	H	H	H	H
5.0665	H	H	H	H	H	H	H	H	H	H	H	H	H	H	H	H	H	H	H	H	H	H	A	H	H	H	H	H	H	H	H	H	H	H	H	A	A	A	A	A	A	A	A	A	A	NA	A	A	A
6.14295	A	A	A	A	A	A	A	A	A	A	A	A	A	A	A	A	A	A	A	A	A	A	A	A	A	A	A	A	A	A	A	A	A	A	A	H	H	A	A	A	A	A	A	A	A	A	A	A	A
5.541775	H	H	H	H	H	H	H	H	H	H	H	H	H	H	H	H	H	H	H	H	H	H	H	H	H	H	H	H	H	H	H	H	H	H	H	H	H	H	H	H	H	H	H	H	H	H	H	H	H
4.8820375	H	H	H	H	H	H	H	H	H	H	H	H	H	H	H	H	H	H	H	H	H	H	H	H	H	H	H	H	H	H	H	H	H	H	H	A	A	A	A	A	A	A	A	A	A	A	A	A	A
5.08015625	H	H	H	H	H	H	H	H	H	H	H	H	H	H	H	H	H	H	H	H	H	H	H	H	H	H	H	H	H	H	H	H	H	H	H	A	A	A	A	A	A	NA	H	H	H	H	H	H	H
5.21370625	H	H	H	H	H	H	H	H	A	A	A	A	A	A	A	A	H	H	H	H	H	H	H	H	H	H	H	H	H	H	H	H	H	H	H	H	H	A	A	A	A	NA	A	A	A	A	A	A	A
5.32865625	H	H	H	H	H	H	A	A	A	A	A	A	A	A	A	A	A	A	A	A	A	A	A	A	A	A	A	NA	A	A	A	A	A	A	A	A	A	H	H	H	H	H	H	H	H	H	H	H	H
6.07168125	H	H	H	H	H	H	H	H	H	H	H	H	H	H	H	H	H	H	H	H	H	NA	H	H	A	A	A	A	A	A	A	A	A	NA	A	A	A	H	H	H	H	H	H	NA	H	H	H	H	H
4.573675	H	H	H	H	H	H	H	H	H	H	H	H	A	A	A	A	A	A	A	A	A	A	A	A	A	H	H	H	H	H	H	H	H	H	H	H	H	A	A	A	A	A	A	A	A	A	H	H	H
5.34479375	H	H	H	H	H	H	H	H	H	H	H	H	H	H	H	H	H	H	H	H	A	A	A	A	A	A	A	A	A	A	A	A	A	A	A	A	A	A	A	A	A	A	A	A	A	A	A	A	A
5.2505375	H	H	H	H	H	H	H	H	H	H	H	H	H	H	H	H	H	H	H	H	H	H	H	H	H	H	H	H	H	A	A	A	A	A	A	A	A	A	A	A	A	A	A	A	A	A	A	A	A
5.809975	A	A	A	NA	A	A	A	A	A	A	A	A	A	A	A	A	A	A	A	A	A	H	H	H	H	H	H	H	H	H	H	H	A	A	A	A	A	A	A	A	A	A	A	A	A	A	A	A	A
4.64625	A	H	H	H	H	H	H	H	H	H	H	H	H	H	H	H	H	H	H	H	H	H	H	H	H	H	H	A	A	A	A	A	A	NA	A	A	A	A	A	A	A	A	A	H	H	H	H	H	H
4.12375625	A	A	A	H	H	H	H	H	H	H	H	H	H	H	H	H	H	H	A	A	A	A	A	A	A	H	H	H	H	A	A	A	A	A	A	A	A	H	H	H	H	H	H	H	H	H	H	H	H
5.19295625	H	H	H	H	A	A	A	A	A	A	A	A	A	A	A	A	A	A	A	A	A	A	A	A	A	A	A	A	A	A	A	A	A	A	A	A	A	A	A	A	A	A	A	A	A	A	A	A	A
5.1300875	A	A	A	A	H	H	NA	H	H	H	H	H	H	H	H	H	H	NA	H	A	A	A	A	A	A	A	A	A	A	A	A	A	H	H	A	H	H	H	H	H	H	H	NA	H	H	H	H	H	H
5.15438125	H	H	H	H	H	H	A	A	A	A	A	A	A	A	A	A	A	NA	A	A	A	A	A	A	A	NA	A	A	A	A	A	A	A	A	A	H	H	H	H	NA	H	H	H	H	H	NA	H	H	A
5.4608	A	A	A	A	A	A	A	A	A	A	A	A	A	A	A	A	A	A	H	H	H	H	H	H	H	H	H	H	H	H	H	H	H	H	H	H	H	A	A	A	A	A	A	A	A	A	A	A	A
5.4617	A	A	A	A	A	A	A	A	A	A	A	A	A	A	A	A	A	A	A	A	A	A	A	A	A	H	H	H	H	H	H	H	H	H	H	H	H	A	A	A	A	NA	A	A	A	A	A	A	A
5.69200625	H	H	H	H	H	H	H	H	H	H	H	NA	H	H	H	H	H	NA	H	H	A	A	A	A	A	A	A	A	A	A	A	H	H	H	H	A	A	H	H	H	H	H	H	H	NA	H	A	A	A
5.40489375	H	H	H	H	H	H	H	H	H	H	H	H	H	H	H	H	H	H	A	A	A	A	A	A	A	A	A	A	A	A	A	A	A	A	H	A	A	A	A	A	A	A	A	A	A	A	A	A	A
5.1283375	A	A	A	A	A	A	A	A	A	A	A	A	A	A	A	A	A	A	A	A	A	A	A	A	A	A	A	A	A	A	A	A	A	A	A	A	A	H	H	H	H	H	H	H	H	H	H	H	H
5.82215	H	H	H	H	H	H	H	H	H	H	H	H	H	H	H	H	H	H	H	H	H	H	H	H	H	H	H	H	H	H	H	H	A	A	A	A	A	A	A	A	A	A	A	A	A	A	H	H	H
5.2273375	A	A	A	A	A	A	A	A	A	H	H	H	H	H	H	H	H	H	H	H	H	H	H	H	H	H	H	H	H	H	H	H	H	H	H	H	H	H	A	A	A	A	A	A	A	A	A	A	A
4.93971875	A	A	A	A	A	A	A	A	A	A	A	H	H	H	H	H	H	H	H	H	NA	H	H	H	H	H	H	H	H	H	H	H	H	H	H	A	A	H	H	H	H	H	H	NA	H	H	H	H	H
5.46035	A	A	A	A	A	A	A	A	A	A	A	A	A	A	A	A	A	A	A	A	A	A	A	A	A	A	A	A	A	A	A	A	A	A	A	A	A	A	A	A	A	A	A	A	NA	A	A	A	A
5.1445625	H	H	H	H	H	H	H	H	H	H	H	H	H	H	H	H	H	H	H	H	H	H	H	H	H	H	H	H	H	H	H	H	H	H	H	H	H	A	A	A	A	NA	A	A	A	A	A	A	H
5.6492	H	H	H	H	H	NA	H	H	H	H	H	H	H	H	H	H	H	NA	H	A	A	A	A	A	A	A	A	A	A	A	A	A	A	A	A	A	A	H	H	H	H	H	H	H	H	H	H	H	H
4.78566875	A	A	A	A	A	A	A	A	A	A	A	A	A	A	A	A	A	A	A	A	A	A	A	A	A	A	A	A	A	A	A	A	A	A	A	A	A	A	A	A	A	A	A	A	A	A	H	H	H
5.52045	A	A	A	A	A	A	A	A	A	A	A	A	A	A	A	A	A	A	A	A	A	A	A	A	A	A	A	A	A	A	A	A	H	H	H	H	H	A	A	A	A	A	A	A	A	A	A	A	A
5.04064375	H	H	H	H	H	A	A	A	A	A	A	A	A	A	A	A	A	A	A	A	A	A	A	A	A	A	A	A	A	A	A	A	A	A	A	H	H	A	A	A	A	NA	H	H	H	H	H	H	H
5.16960625	H	A	A	A	H	H	H	H	H	H	H	H	H	H	H	H	H	H	H	A	A	A	A	A	A	A	A	A	A	A	A	A	A	A	A	A	H	A	A	A	A	NA	A	A	A	A	A	A	A
5.868675	A	A	A	A	A	A	A	A	A	A	A	A	A	A	A	A	A	A	H	H	H	H	A	A	A	A	A	A	A	A	A	A	NA	A	A	H	H	H	H	H	H	NA	H	H	H	H	H	H	H
4.9760375	H	H	H	H	H	A	A	A	A	A	A	A	A	A	A	A	A	A	A	A	A	A	A	A	A	H	H	H	H	H	H	H	H	H	H	H	H	A	A	A	A	NA	H	H	H	H	H	H	H
5.06525	A	A	A	A	A	A	A	A	A	A	A	A	A	A	A	A	A	A	A	A	A	A	A	A	A	A	A	A	A	A	A	A	A	A	A	A	A	A	A	A	A	A	A	NA	A	A	A	A	A
5.864075	A	A	A	A	A	A	A	A	A	A	A	A	A	A	A	A	A	A	A	A	A	A	A	A	A	A	A	A	A	A	A	A	A	A	A	A	A	A	A	H	H	H	H	H	H	H	H	H	H
5.88679375	A	A	A	A	A	A	A	A	A	A	A	A	A	A	A	A	A	H	H	H	H	H	H	H	H	A	A	NA	A	A	A	A	A	A	A	H	H	H	H	H	H	H	H	H	H	H	H	H	H
6.069075	A	A	A	NA	A	A	NA	A	A	A	A	H	H	H	H	H	H	H	H	A	A	A	A	A	A	A	NA	NA	A	A	A	A	A	A	A	A	A	H	H	H	H	H	H	H	H	NA	H	H	H
4.87330625	H	H	H	H	H	H	H	H	H	H	H	H	H	H	H	H	H	H	H	H	NA	H	H	H	H	H	H	H	H	H	H	H	H	H	H	A	A	A	A	A	A	A	A	A	A	A	A	A	A
5.3359625	A	A	A	A	A	A	A	A	A	A	A	A	A	A	A	A	A	NA	A	A	A	A	A	A	A	A	A	A	A	A	A	A	A	A	A	A	A	H	H	H	H	H	H	H	H	H	H	H	H
5.56685625	A	A	A	A	A	A	A	A	A	A	A	A	H	H	H	H	H	H	H	H	H	H	H	H	H	H	H	H	H	H	H	H	A	A	A	A	A	H	H	H	H	H	H	H	H	H	H	H	H
5.384425	H	H	H	H	H	A	A	A	A	A	A	A	A	A	A	A	A	NA	A	A	A	A	A	A	A	H	H	H	H	H	H	H	H	H	H	H	A	H	H	H	H	H	H	H	H	H	H	H	H
5.12421875	A	A	A	A	A	A	A	A	A	A	A	A	A	A	A	H	H	H	H	H	H	H	H	H	H	H	H	H	H	H	H	H	H	H	H	H	H	A	A	A	H	H	H	H	H	H	H	H	H
5.31165	A	A	A	A	A	A	NA	A	A	A	A	A	A	H	H	H	H	H	H	H	H	H	H	H	H	H	H	H	H	H	H	H	A	A	A	A	A	A	A	A	A	A	A	A	A	A	A	A	H
5.43648125	H	H	H	H	H	H	H	H	H	H	H	H	H	H	H	H	H	H	H	H	A	A	A	A	A	A	A	NA	A	A	A	A	A	A	A	A	A	H	H	H	H	NA	H	A	A	A	A	A	A
5.28625	H	H	H	H	H	H	H	H	H	H	H	H	H	H	H	H	H	H	H	A	A	A	A	A	A	A	A	A	A	A	H	A	A	A	H	H	H	A	A	A	A	H	H	H	H	H	H	H	A
5.382125	H	H	H	A	A	A	A	A	A	A	A	A	A	A	A	A	A	A	A	A	A	A	A	A	A	A	A	NA	A	A	A	A	A	A	A	H	H	H	H	H	H	H	H	A	A	A	A	A	A
5.802225	A	A	A	A	A	A	A	A	A	A	A	A	NA	A	A	A	NA	A	A	A	NA	A	H	H	H	H	NA	H	NA	H	H	H	H	A	A	A	A	H	H	H	NA	A	A	A	A	A	A	A	A
5.35658125	A	A	A	A	A	A	A	A	A	A	A	A	A	A	H	H	H	H	H	H	H	H	H	H	H	H	H	A	A	A	A	A	A	A	A	A	A	A	A	A	A	A	A	A	A	A	H	H	H
5.1654	H	H	H	H	H	H	H	H	H	H	H	H	H	H	H	H	H	H	H	H	H	H	H	H	H	H	H	H	H	H	H	H	H	H	H	H	H	H	H	H	H	NA	H	H	H	A	A	A	A
4.9177875	H	H	H	H	H	H	H	H	H	H	H	H	H	H	H	H	H	H	H	H	H	H	H	H	H	H	H	H	H	H	H	H	H	H	H	H	H	A	A	A	H	H	H	H	H	H	H	NA	H
5.7565	H	H	H	H	H	H	H	H	H	H	H	H	H	H	H	H	H	H	H	H	H	H	H	H	H	H	H	H	H	H	H	H	H	H	H	H	H	A	A	A	A	A	A	A	A	A	A	A	A
5.161925	A	A	A	A	A	A	A	A	A	A	A	A	A	H	H	H	H	H	H	H	H	H	H	H	H	A	A	A	A	A	A	A	A	A	A	A	A	A	A	A	A	A	A	A	A	A	A	A	A
5.60945	A	A	A	A	A	A	A	A	A	A	A	A	A	A	A	A	A	A	A	A	A	A	A	A	A	NA	H	H	A	H	H	H	H	H	H	A	A	H	H	H	H	A	A	A	NA	A	A	A	A
5.62358125	H	H	H	H	H	H	H	H	H	H	A	H	H	A	A	A	A	A	A	A	A	A	A	A	A	A	A	NA	A	A	A	A	A	A	A	A	A	A	A	A	H	H	A	A	A	A	A	A	A
5.70978125	H	H	H	H	H	H	H	H	H	H	H	H	H	A	A	A	A	A	A	A	NA	A	A	A	A	A	A	A	A	A	A	A	A	A	A	A	NA	A	A	A	H	H	A	A	NA	A	A	A	A
5.10190625	A	A	A	A	A	A	A	A	A	A	A	A	A	A	A	A	A	A	A	A	A	A	A	H	A	A	A	A	A	A	A	A	A	A	A	A	A	A	A	A	A	A	A	A	A	A	A	A	A
4.95741875	A	A	H	H	H	H	H	H	H	H	A	H	H	H	A	A	A	A	A	A	A	A	A	H	A	A	A	A	A	A	A	A	A	A	A	H	H	A	A	A	A	A	A	A	A	A	A	A	A
5.4485	H	H	H	H	H	H	H	H	H	H	H	H	H	H	H	H	H	H	A	A	A	A	A	A	A	A	A	NA	H	H	H	H	H	H	H	H	H	A	A	A	A	A	H	H	H	H	H	H	H
5.1596	H	H	H	H	H	H	H	H	H	H	H	H	H	H	H	H	H	H	A	A	A	A	A	A	A	A	A	A	A	H	H	H	H	H	H	H	H	H	H	H	H	A	A	A	A	A	A	A	A
5.88881875	H	H	H	H	H	H	H	H	H	H	H	H	H	H	H	H	H	H	H	H	H	H	H	H	H	H	H	H	H	H	H	H	H	H	H	H	H	H	H	H	H	A	A	A	A	A	A	A	A
5.267275	A	A	A	A	A	A	A	A	A	A	A	A	A	A	A	A	A	A	A	A	A	A	A	A	A	A	A	A	A	A	A	A	A	A	A	A	A	A	A	A	A	A	A	A	NA	A	A	A	A
4.8685875	A	A	A	A	A	A	NA	A	A	A	A	NA	A	A	A	A	A	A	A	A	A	A	A	A	H	NA	H	NA	H	H	H	H	H	H	H	H	H	A	A	H	H	H	H	H	H	H	H	H	H
5.012075	H	H	H	H	H	H	H	H	H	H	H	H	H	H	H	H	H	H	H	H	H	H	H	H	H	H	H	H	H	H	H	H	H	H	H	A	A	A	A	A	A	A	A	A	A	A	A	A	A
5.249425	A	A	A	A	A	A	A	A	A	A	A	A	A	A	A	A	A	A	A	A	A	A	A	A	A	A	H	H	H	H	H	H	H	H	H	H	H	H	H	H	H	H	A	A	A	A	A	A	A
5.61921875	A	A	A	A	A	A	A	A	A	A	A	A	A	A	A	A	A	A	A	H	H	H	H	H	H	H	H	A	A	A	A	A	A	A	A	A	A	H	H	H	H	H	H	H	H	H	H	H	H
4.60714375	H	H	H	H	H	H	H	H	H	H	H	H	H	H	H	H	H	H	H	H	H	H	H	H	A	A	A	A	A	A	A	A	A	A	A	A	A	H	H	H	H	H	H	H	H	H	H	H	H
5.23335625	H	H	H	H	H	NA	H	H	H	H	H	H	H	H	H	H	H	H	H	A	A	A	A	A	A	A	A	A	A	A	A	A	A	A	A	A	A	H	H	H	H	H	H	H	H	H	H	H	H
4.66291875	A	A	A	A	A	A	A	A	A	A	A	A	A	A	A	A	A	A	H	H	H	H	H	H	H	H	H	H	H	H	H	H	H	H	H	A	A	A	A	A	A	A	A	A	A	A	A	A	A
5.57100625	H	H	H	H	H	H	H	H	H	H	H	H	H	H	H	H	H	H	H	H	H	H	H	H	H	H	H	H	H	H	H	H	H	H	H	A	A	A	A	A	A	A	A	A	A	A	A	A	A
6.1659875	H	A	A	NA	A	A	A	A	A	A	A	A	A	A	A	A	A	A	A	A	A	A	A	A	A	A	A	NA	A	A	H	H	H	H	H	H	H	H	H	H	H	H	H	H	H	H	H	H	H
5.67854375	H	H	H	H	H	H	H	H	H	NA	H	H	H	H	H	H	H	H	H	H	H	H	H	H	H	A	NA	NA	A	A	A	A	H	H	H	H	H	A	A	A	A	A	A	A	A	A	A	A	A
5.4923375	H	H	H	H	H	H	H	H	H	H	H	H	H	H	H	H	H	H	H	A	A	A	A	A	A	A	A	A	A	A	A	A	A	A	A	A	A	A	A	A	A	A	A	A	A	A	A	A	A
4.9043	H	H	H	H	H	H	H	H	H	H	H	H	H	H	H	H	H	H	H	A	A	A	A	A	A	H	H	NA	H	H	H	H	H	H	H	H	H	A	H	H	H	H	H	H	H	H	H	H	H
5.03795625	H	H	H	H	H	H	H	H	H	H	H	H	H	H	H	H	H	H	H	H	H	H	H	H	H	H	H	H	H	H	H	H	NA	H	H	H	H	A	A	A	A	A	A	A	A	A	A	H	H
4.67126875	A	A	A	A	H	H	H	H	H	H	H	H	H	H	H	H	H	H	H	H	H	H	H	H	H	A	A	A	A	A	A	A	H	H	H	H	H	A	A	A	A	A	A	A	A	A	A	A	A
4.8862625	A	H	H	H	H	H	H	H	H	H	H	H	H	H	H	H	H	H	H	H	H	A	A	A	A	H	H	H	H	H	H	H	H	H	H	H	H	A	A	A	A	A	A	A	A	A	A	A	A
5.797025	H	H	H	H	H	H	H	H	H	H	H	H	H	H	H	H	H	H	H	H	H	H	H	H	H	H	H	H	H	H	H	H	H	H	H	H	H	A	A	A	A	A	A	A	A	A	A	A	A
5.55135625	A	A	A	A	A	A	A	A	A	A	A	A	A	H	H	H	H	H	H	H	H	H	H	H	H	A	A	A	A	A	A	A	A	A	A	A	A	A	A	A	A	A	A	NA	A	A	A	A	A
5.010025	A	A	A	A	A	A	A	A	A	A	A	A	A	A	A	A	A	A	A	A	A	A	A	A	A	A	A	NA	A	A	A	A	A	A	A	A	A	A	A	A	A	A	A	A	A	A	A	A	A
6.50513125	H	H	H	H	H	H	H	H	H	H	H	H	H	H	H	H	H	H	H	H	H	A	A	A	A	A	A	A	A	A	A	A	A	A	A	A	A	A	H	H	H	H	H	H	H	H	H	H	H
5.53078125	A	A	A	A	A	A	A	A	A	A	A	A	A	A	H	H	H	H	H	H	H	H	H	H	H	H	H	H	H	H	H	H	H	H	H	H	H	A	A	A	A	A	A	A	A	A	A	A	A
5.69625625	A	H	H	H	H	H	H	H	H	H	H	H	H	H	H	H	H	NA	A	A	A	A	A	A	A	A	A	A	A	A	H	H	A	H	NA	H	H	A	A	A	A	A	H	H	H	H	H	H	H
4.79579375	H	H	H	H	H	H	H	H	H	H	H	H	H	H	H	H	H	A	A	A	A	A	A	A	A	A	A	A	A	A	A	A	A	A	A	A	A	H	H	H	H	H	H	H	H	H	H	H	H
5.62843125	H	H	H	H	H	H	H	H	H	H	H	H	H	H	H	H	A	A	A	A	A	A	A	A	A	A	A	A	A	A	A	A	A	A	A	A	A	H	H	H	H	H	H	H	H	A	A	A	A
4.84025	A	A	A	A	A	A	A	H	H	H	H	H	H	H	H	H	H	H	H	H	H	H	H	H	H	H	H	H	H	H	H	H	H	H	H	H	H	H	H	H	H	H	H	H	H	H	H	A	A
5.4926	H	H	H	H	H	H	H	H	H	H	H	H	H	H	H	H	H	NA	H	H	H	H	H	H	H	A	NA	A	A	A	A	A	A	A	A	A	A	A	A	A	A	A	A	NA	A	A	A	A	A
5.4386125	H	H	H	H	H	H	NA	H	H	H	H	H	H	H	H	H	H	NA	A	A	A	A	A	A	A	NA	A	NA	A	A	A	A	A	H	H	H	H	A	A	A	A	A	A	NA	A	A	A	A	A
[truncated: 174 more columns]
